# Supplementary material for: Salivary levels of Streptococcus mutans and Lactobacilli and other salivary indices in patients wearing clear aligners versus fixed orthodontic appliances: An observational study
Source: PLoS One. 2020 Apr 24;15(4):e0228798. doi: 10.1371/journal.pone.0228798 (PMC7182227; doi:10.1371/journal.pone.0228798)
Supplement: S1 Data — (XLSX) [file pone.0228798.s001.xlsx]

## Sheet: SM2
S. Mutans
Gruppo Test				Gruppo Controllo
N°	T0	T1	T2	N°	T0	T1	T2			T0: ig orale prof. Istruzione e motivazione (prelievo di tutti i dati)
1	-	-	-	1	-	-	-			T1: 3 mesi (prelievo di tutti i dati)
2	-	-	-	2	-	-	+			T2: 6 mesi (prelievo di tutti i dati)
3	-	-	-	3	-	-	-
4	-	-	-	4	-	-	+
5	-	-	-	5	-	-	-
6	-	-	-	6	-	-	-
7	-	-	-	7	-	-	-
8	-	-	-	8	-	-	+
9	-	-	-	9	-	+	-
10	-	-	+	10	-	-	-
11	-	-	-	11	-	-	-
12	-	-	-	12	-	-	-
13	-	-	-	13	-	-	+
14	-	-	-	14	-	-	+
15	-	-	-	15	-	-	+
16	-	-	-	16	-	-	-
17	-	-	-	17	-	-	+
18	-	-	-	18	-	-	+
19	-	-	-	19	-	-	-
20	-	-	-	20	-	-	-
21	-	-	+	21	-	-	-
22	-	-	-	22	-	-	-
24	-	-	-	24	-	-	-
25	-	-	-	25	-	+	+
26	-	-	-	26	-	-	-
27	-	-	+	27	-	-	-
28	-	-	-	28	-	-	-
29	-	-	-	29	-	+	+
30	-	-	-	30	-	-	-
31	-	-	-	31	-	-	-
32	-	-	-	32	-	-	-
33	-	-	-	33	-	-	-
34	-	-	-	34	-	+	+
35	-	-	-	35	-	+	+
36	-	-	-	36	-	+	+
37	-	-	-	37	-	-	-
38	-	-	-	38	-	+	+
39	-	-	-	39	-	+	+
40	-	-	-	40	-	-	-

## Sheet: Lact 2
Lactobacillus
Gruppo Test				Gruppo Controllo
N°	T0	T1	T2	N°	T0	T1	T2
1	-	-	-	1	-	-	-
2	-	-	-	2	-	-	+
3	-	-	-	3	-	-	-
4	-	-	-	4	-	-	+
5	-	-	-	5	-	-	-
6	-	-	-	6	-	-	-
7	-	-	-	7	-	-	-
8	-	-	-	8	-	-	+
9	-	-	-	9	-	+	-
10	-	-	-	10	-	-	-
11	-	-	-	11	-	-	-
12	-	-	-	12	-	-	-
13	-	-	-	13	-	-	+
14	-	-	-	14	-	-	+
15	-	-	-	15	-	-	+
16	-	-	-	16	-	-	-
17	-	-	-	17	-	-	+
18	-	-	-	18	-	-	+
19	-	-	-	19	-	-	-
20	-	-	-	20	-	-	-
21	-	-	+	21	-	-	-
22	-	-	-	22	-	-	-
23	-	-	-	23	-	-	-
24	-	-	-	24	-	+	+
25	-	-	-	25	-	-	-
26	-	-	-	26	-	-	-
27	-	-	-	27	-	-	-
28	-	-	-	28	-	+	+
29	-	-	-	29	-	-	-
30	-	-	-	30	-	-	-
31	-	-	-	31	-	-	-
32	-	-	-	32	-	-	-
33	-	-	-	33	-	+	+
34	-	-	-	34	-	+	+
35	-	-	-	35	-	+	+
36	-	-	-	36	-	-	-
37	-	-	-	37	-	+	+
38	-	-	-	38	-	+	+
39	-	-	-	39	-	-	-
40	-	-	-	40	-	-	-

## Sheet: Fl Sal
Flusso Salivare
Gruppo Test				Gruppo Controllo
N°	T0	T1	T2	N°	T0	T1	T2
	ml	ml	ml		ml	ml	ml
1	1	1	1	1	1	1	1
2	1	2	2	2	2	2	2
3	1	1	1	3	1	1	1
4	1	1	1	4	1	1	1
5	2	2	2	5	1	1	1
6	1	1	1	6	1	1	1
7	1	1	1	7	3	3	3
8	1	1	1	8	1	1	1
9	1	1	1	9	2	2	2
10	3	3	3	10	3	3	3
11	2	2	2	11	2	2	2
12	1	1	1	12	3	3	3
13	1	2	2	13	1	1	1
14	1	1	1	14	1	1	1
15	1	1	1	15	1	1	1
16	3	3	3	16	2	2	2
17	3	3	3	17	1	1	1
18	3	3	3	18	2	2	2
19	3	3	3	19	1	1	1
20	1	1	1	20	3	3	3
21	1	1	1	21	1	1	1
22	1	2	2	22	1	1	1
23	1	1	1	23	2	1	1
24	1	1	1	24	1	1	1
25	2	2	2	25	2	1	1
26	1	1	1	26	1	1	1
27	1	1	1	27	3	3	3
28	1	1	1	28	1	1	1
29	1	1	1	29	3	2	2
30	3	3	3	30	1	3	3
31	2	2	2	31	2	2	2
32	1	1	1	32	3	1	1
33	1	2	2	33	2	1	1
34	1	1	1	34	3	1	1
35	1	1	1	35	1	1	1
36	3	3	3	36	1	2	2
37	3	3	3	37	1	1	1
38	3	3	3	38	2	2	2
39	3	3	3	39	1	1	1
40	1	1	1	40	2	2	2

## Sheet: Foglio1
<1	=1	>1	<1,5	1.5	>1,5	<2	>2	>2,5
1	2	3	4	5	5	6	7	8

## Sheet: Pt
Potere Tampone
Gruppo Test				Gruppo Controllo
N°	T0	T1	T2	N°	T0	T1	T2
1	basso			1	medio
2	medio/basso			2	basso
3	basso			3	alto
4	medio			4	alto
5	basso			5	medio
6	medio			6	medio
7	medio			7	medio
8	medio/alto			8	medio
9	basso			9	basso
10	alto			10	basso
11	medio			11	basso
12	medio/basso			12	basso
13	medio			13	alto
14	basso			14	alto
15	basso			15	basso
16	medio			16	basso
17	medio			17	alto
18	medio/alto			18	alto
19	alto			19	medio
20	basso			20	alto
21	basso			21	basso
22	basso			22	medio/basso
23	basso			23	basso
24	alto			24	medio
25	alto			25	basso
26	basso			26	medio
27	basso			27	medio
28	alto			28	medio/alto
29	alto			29	basso
30	medio			30	alto
31	alto			31	medio
32	basso			32	medio/basso
33	medio/basso			33	medio
34	basso			34	basso
35	medio			35	medio/basso
36	basso			36	basso
37	medio			37	medio
38	medio			38	basso
39	medio/alto			39	medio
40	basso			40	medio

## Sheet: IP
Indice di Placca
Gruppo Test				Gruppo Controllo
N°	T0	T1	T2	N°	T0	T1	T2
1	0	0	0	1	0	1	1
2	0	0	0	2	0	0	1
3	0	0	0	3	0	1	1
4	0	0	0	4	0	0	2
5	0	0	0	5	0	0	1
6	0	0	0	6	0	0	1
7	0	0	0	7	0	1	1
8	0	0	0	8	0	1	2
9	0	0	0	9	0	2	1
10	0	0	0	10	0	1	1
11	0	0	0	11	0	1	1
12	0	0	0	12	0	1	1
13	0	0	0	13	0	1	2
14	0	0	0	14	0	1	2
15	0	0	0	15	0	0	2
16	0	0	0	16	0	0	1
17	0	0	0	17	0	0	2
18	0	0	0	18	0	1	2
19	0	0	0	19	0	1	1
20	0	0	0	20	0	1	1
21	0	0	0	21	0	1	1
22	0	0	0	22	0	0	1
23	0	0	0	23	0	1	1
24	0	0	0	24	0	0	2
25	0	0	0	25	0	0	1
26	0	0	0	26	0	0	1
27	0	0	0	27	0	1	1
28	0	0	0	28	0	1	2
29	0	0	0	29	0	2	1
30	0	0	0	30	0	1	1
31	0	0	0	31	0	1	2
32	0	0	0	32	0	1	1
33	0	0	0	33	0	1	2
34	0	0	0	34	0	1	2
35	0	0	0	35	0	0	2
36	0	0	0	36	0	0	1
37	0	0	0	37	0	0	2
38	0	0	0	38	0	1	2
39	0	0	0	39	0	1	1
40	0	0	0	40	0	1	2
Mean	0	0	0	20.5	0	0.7	1.4
SD	0	0	0	11.6905	0	0.563869	0.496139
Test t	#DIV/0!	1.49588e-09	2.31364e-20
	#DIV/0!	9.12202e-12	1.44518e-29

## Sheet: Età
Gruppo Test		Gruppo Ctrl
N°	Età	N°	Età
1	19	1	23
2	23	2	23
3	22	3	22
4	23	4	23
5	21	5	20
6	21	6	20
7	21	7	20
8	20	8	22
9	20	9	22
10	22	10	22
11	22	11	22
12	22	12	22
13	22	13	18
14	18	14	18
15	18	15	18
16	18	16	18
17	18	17	18
18	18	18	19
19	19	19	19
20	19	20	19
21	22	21	23
22	22	22	23
23	22	23	23
24	22	24	23
25	18	25	21
26	18	26	21
27	18	27	21
28	18	28	20
29	18	29	20
30	19	30	22
31	19	31	19
32	19	32	19
33	18	33	20
34	18	34	20
35	18	35	20
36	18	36	22
37	20	37	22
38	20	38	22
39	20	39	22
40	22	40	22
